# Supplementary material for: Development and Application of High-Throughput Single Cell Lipid Profiling: A Study of SNCA-A53T Human Dopamine Neurons
Source: iScience. 2020 Oct 21;23(11):101703. doi: 10.1016/j.isci.2020.101703 (PMC7644967; doi:10.1016/j.isci.2020.101703)
Supplement: Table S3. List of 484 Lipid Species Used to Interrogate Single Cell Spectra, Related to Transparent Methods — CE, cholesteryl ester; Cer, ceramide; DG, diglyceride; PC, glycerophosphocholine; PE, glycerophosphoethanolamine; PS, glycerophophoserine; SM, sphingomyelin; TG, triglyceride. [file mmc2.xlsx]

## Sheet: Sheet1
Lipid Name	Target m/z	Ionisation Product
CE 17:0	656.634	[M+NH4]1+
CE 17:1	654.618	[M+NH4]1+
CE 17:2	652.603	[M+NH4]1+
CE 18:0	670.65	[M+NH4]1+
CE 18:1	668.634	[M+NH4]1+
CE 18:2	666.618	[M+NH4]1+
CE 18:3	664.603	[M+NH4]1+
CE 18:4	662.587	[M+NH4]1+
CE 19:0	684.665	[M+NH4]1+
CE 20:0	698.681	[M+NH4]1+
CE 20:1	696.665	[M+NH4]1+
CE 20:2	694.65	[M+NH4]1+
CE 20:3	692.634	[M+NH4]1+
CE 20:4	690.618	[M+NH4]1+
CE 20:5	688.603	[M+NH4]1+
CE 22:0	726.712	[M+NH4]1+
CE 22:1	724.697	[M+NH4]1+
CE 22:2	722.681	[M+NH4]1+
CE 22:3	720.665	[M+NH4]1+
CE 22:4	718.65	[M+NH4]1+
CE 22:5	716.634	[M+NH4]1+
CE 22:6	714.618	[M+NH4]1+
CE 24:0	754.744	[M+NH4]1+
CE 24:1	752.728	[M+NH4]1+
Cer 42:1	650.645	[M+H]1+
Cer 43:1	664.66	[M+H]1+
Cer 44:1	678.676	[M+H]1+
Cer 44:1	660.665	[M+H-H2O]1+
Cer 44:2	676.66	[M+H]1+
Cer 44:2	658.65	[M+H-H2O]1+
DG 37:0	656.619	[M+NH4]1+
DG 37:1	654.603	[M+NH4]1+
DG 37:2	652.587	[M+NH4]1+
DG 37:3	650.572	[M+NH4]1+
DG 38:0	670.634	[M+NH4]1+
DG 38:1	668.619	[M+NH4]1+
DG 38:2	666.603	[M+NH4]1+
DG 38:3	664.587	[M+NH4]1+
DG 38:4	662.572	[M+NH4]1+
DG 38:5	660.556	[M+NH4]1+
DG 38:6	658.54	[M+NH4]1+
DG 38:7	656.525	[M+NH4]1+
DG 38:8	654.509	[M+NH4]1+
DG 38:9	652.494	[M+NH4]1+
DG 39:0	684.65	[M+NH4]1+
DG 39:1	682.634	[M+NH4]1+
DG 39:2	680.619	[M+NH4]1+
DG 39:3	678.603	[M+NH4]1+
DG 39:4	676.587	[M+NH4]1+
DG 39:5	674.572	[M+NH4]1+
DG 39:6	672.556	[M+NH4]1+
DG 39:7	670.54	[M+NH4]1+
DG 39:8	668.525	[M+NH4]1+
DG 40:0	663.629	[M+H-H2O]1+
DG 40:0	698.666	[M+NH4]1+
DG 40:1	661.613	[M+H-H2O]1+
DG 40:1	696.65	[M+NH4]1+
DG 40:2	659.597	[M+H-H2O]1+
DG 40:2	694.634	[M+NH4]1+
DG 40:3	657.582	[M+H-H2O]1+
DG 40:3	692.619	[M+NH4]1+
DG 40:4	655.566	[M+H-H2O]1+
DG 40:4	690.603	[M+NH4]1+
DG 40:5	653.55	[M+H-H2O]1+
DG 40:5	688.587	[M+NH4]1+
DG 40:6	651.535	[M+H-H2O]1+
DG 40:6	686.572	[M+NH4]1+
DG 40:7	684.556	[M+NH4]1+
DG 40:8	682.54	[M+NH4]1+
DG 40:9	680.525	[M+NH4]1+
DG 41:0	677.644	[M+H-H2O]1+
DG 41:0	712.681	[M+NH4]1+
DG 41:1	675.629	[M+H-H2O]1+
DG 41:1	710.666	[M+NH4]1+
DG 41:2	673.613	[M+H-H2O]1+
DG 41:2	708.65	[M+NH4]1+
DG 41:3	671.597	[M+H-H2O]1+
DG 41:3	706.634	[M+NH4]1+
DG 41:4	669.582	[M+H-H2O]1+
DG 41:4	704.619	[M+NH4]1+
DG 41:5	667.566	[M+H-H2O]1+
DG 41:5	702.603	[M+NH4]1+
DG 41:6	665.55	[M+H-H2O]1+
DG 41:6	700.587	[M+NH4]1+
DG 41:7	663.535	[M+H-H2O]1+
DG 41:7	698.572	[M+NH4]1+
DG 42:0	691.66	[M+H-H2O]1+
DG 42:0	726.697	[M+NH4]1+
DG 42:1	689.644	[M+H-H2O]1+
DG 42:1	724.681	[M+NH4]1+
DG 42:10	671.503	[M+H-H2O]1+
DG 42:11	669.488	[M+H-H2O]1+
DG 42:2	687.629	[M+H-H2O]1+
DG 42:2	722.666	[M+NH4]1+
DG 42:3	685.613	[M+H-H2O]1+
DG 42:3	720.65	[M+NH4]1+
DG 42:4	683.597	[M+H-H2O]1+
DG 42:4	718.634	[M+NH4]1+
DG 42:5	681.582	[M+H-H2O]1+
DG 42:5	716.619	[M+NH4]1+
DG 42:6	679.566	[M+H-H2O]1+
DG 42:6	714.603	[M+NH4]1+
DG 42:7	677.55	[M+H-H2O]1+
DG 42:7	712.587	[M+NH4]1+
DG 42:8	675.535	[M+H-H2O]1+
DG 42:8	710.572	[M+NH4]1+
DG 42:9	673.519	[M+H-H2O]1+
DG 42:9	708.556	[M+NH4]1+
DG 43:0	705.676	[M+H-H2O]1+
DG 43:0	740.713	[M+NH4]1+
DG 43:1	703.66	[M+H-H2O]1+
DG 43:1	738.697	[M+NH4]1+
DG 43:2	701.644	[M+H-H2O]1+
DG 43:2	736.681	[M+NH4]1+
DG 43:3	699.629	[M+H-H2O]1+
DG 43:3	734.666	[M+NH4]1+
DG 43:4	697.613	[M+H-H2O]1+
DG 43:4	732.65	[M+NH4]1+
DG 43:5	695.597	[M+H-H2O]1+
DG 43:5	730.634	[M+NH4]1+
DG 43:6	693.582	[M+H-H2O]1+
DG 43:6	728.619	[M+NH4]1+
DG 44:0	719.691	[M+H-H2O]1+
DG 44:0	754.728	[M+NH4]1+
DG 44:1	717.676	[M+H-H2O]1+
DG 44:1	752.713	[M+NH4]1+
DG 44:10	699.535	[M+H-H2O]1+
DG 44:11	697.519	[M+H-H2O]1+
DG 44:12	695.503	[M+H-H2O]1+
DG 44:2	715.66	[M+H-H2O]1+
DG 44:2	750.697	[M+NH4]1+
DG 44:3	713.644	[M+H-H2O]1+
DG 44:3	748.681	[M+NH4]1+
DG 44:4	711.629	[M+H-H2O]1+
DG 44:4	746.666	[M+NH4]1+
DG 44:5	709.613	[M+H-H2O]1+
DG 44:5	744.65	[M+NH4]1+
DG 44:6	707.597	[M+H-H2O]1+
DG 44:6	742.634	[M+NH4]1+
DG 44:7	705.582	[M+H-H2O]1+
DG 44:7	740.619	[M+NH4]1+
DG 44:8	703.566	[M+H-H2O]1+
DG 44:8	738.603	[M+NH4]1+
DG 44:9	701.55	[M+H-H2O]1+
DG 44:9	736.587	[M+NH4]1+
PC 26:0	650.476	[M+H]1+
PC 28:0	678.507	[M+H]1+
PC 28:1	676.491	[M+H]1+
PC 28:2	674.476	[M+H]1+
PC 30:0	706.538	[M+H]1+
PC 30:1	704.523	[M+H]1+
PC 30:2	702.507	[M+H]1+
PC 30:3	700.491	[M+H]1+
PC 30:4	698.476	[M+H]1+
PC 32:0	734.569	[M+H]1+
PC 32:1	732.554	[M+H]1+
PC 32:2	730.538	[M+H]1+
PC 32:3	728.523	[M+H]1+
PC 32:4	726.507	[M+H]1+
PC 32:5	724.491	[M+H]1+
PC 34:0	762.601	[M+H]1+
PC 34:1	760.585	[M+H]1+
PC 34:2	758.569	[M+H]1+
PC 34:3	756.554	[M+H]1+
PC 34:4	754.538	[M+H]1+
PC 34:5	752.523	[M+H]1+
PC 34:6	750.507	[M+H]1+
PC 36:0	790.632	[M+H]1+
PC 36:1	788.616	[M+H]1+
PC 36:2	786.601	[M+H]1+
PC 36:3	784.585	[M+H]1+
PC 36:4	782.569	[M+H]1+
PC 36:5	780.554	[M+H]1+
PC 36:6	778.538	[M+H]1+
PC 36:7	776.523	[M+H]1+
PC 36:8	774.507	[M+H]1+
PC 38:0	818.663	[M+H]1+
PC 38:1	816.648	[M+H]1+
PC 38:2	814.632	[M+H]1+
PC 38:3	812.616	[M+H]1+
PC 38:4	810.601	[M+H]1+
PC 38:5	808.585	[M+H]1+
PC 38:6	806.569	[M+H]1+
PC 38:7	804.554	[M+H]1+
PC 38:8	802.538	[M+H]1+
PC 38:9	800.523	[M+H]1+
PC 40:0	846.695	[M+H]1+
PC 40:1	844.679	[M+H]1+
PC 40:10	826.538	[M+H]1+
PC 40:2	842.663	[M+H]1+
PC 40:3	840.648	[M+H]1+
PC 40:4	838.632	[M+H]1+
PC 40:5	836.616	[M+H]1+
PC 40:6	834.601	[M+H]1+
PC 40:7	832.585	[M+H]1+
PC 40:8	830.569	[M+H]1+
PC 40:9	828.554	[M+H]1+
PC-2O 28:0	650.548	[M+H]1+
PC-2O 32:0	706.611	[M+H]1+
PC-2O 34:0	734.642	[M+H]1+
PC-2O 34:1	732.627	[M+H]1+
PC-2O 36:1	758.642	[M+H]1+
PC-2O 40:0	818.736	[M+H]1+
PC-O 28:0	664.528	[M+H]1+
PC-O 32:0	720.59	[M+H]1+
PC-O 32:1	718.574	[M+H]1+
PC-O 32:2	716.559	[M+H]1+
PC-O 32:3	714.543	[M+H]1+
PC-O 34:0	748.621	[M+H]1+
PC-O 34:1	746.606	[M+H]1+
PC-O 34:2	744.59	[M+H]1+
PC-O 34:3	742.574	[M+H]1+
PC-O 34:4	740.559	[M+H]1+
PC-O 36:0	776.653	[M+H]1+
PC-O 36:1	774.637	[M+H]1+
PC-O 36:2	772.621	[M+H]1+
PC-O 36:3	770.606	[M+H]1+
PC-O 36:4	768.59	[M+H]1+
PC-O 36:5	766.574	[M+H]1+
PC-O 37:0	790.668	[M+H]1+
PC-O 37:1	788.653	[M+H]1+
PC-O 37:2	786.637	[M+H]1+
PC-O 37:4	782.606	[M+H]1+
PC-O 38:0	804.684	[M+H]1+
PC-O 38:1	802.668	[M+H]1+
PC-O 38:2	800.653	[M+H]1+
PC-O 38:3	798.637	[M+H]1+
PC-O 38:4	796.621	[M+H]1+
PC-O 38:5	794.606	[M+H]1+
PC-O 38:6	792.59	[M+H]1+
PC-O 39:0	818.7	[M+H]1+
PC-O 39:1	816.684	[M+H]1+
PC-O 40:0	832.715	[M+H]1+
PC-O 40:1	830.7	[M+H]1+
PC-O 40:2	828.684	[M+H]1+
PC-O 40:3	826.668	[M+H]1+
PC-O 40:4	824.653	[M+H]1+
PC-O 40:5	822.637	[M+H]1+
PC-O 40:6	820.621	[M+H]1+
PC-O 41:0	846.731	[M+H]1+
PC-O 42:6	848.653	[M+H]1+
PC-O-30:0	692.559	[M+H]1+
PC-O-30:1	690.543	[M+H]1+
PC-P 28:0	662.512	[M+H]1+
PC-P 30:1	688.528	[M+H]1+
PC-P 34:4	738.543	[M+H]1+
PC-P 36:5	764.559	[M+H]1+
PC-P 38:6	790.574	[M+H]1+
PC-P 40:6	818.606	[M+H]1+
PC-P 41:0	844.715	[M+H]1+
PC-P 42:6	846.637	[M+H]1+
PE 30:0	664.491	[M+H]1+
PE 30:1	662.476	[M+H]1+
PE 30:2	660.46	[M+H]1+
PE 30:3	658.444	[M+H]1+
PE 30:4	656.429	[M+H]1+
PE 31:3	672.46	[M+H]1+
PE 31:4	670.444	[M+H]1+
PE 32:0	692.523	[M+H]1+
PE 32:1	690.507	[M+H]1+
PE 32:2	688.491	[M+H]1+
PE 32:3	686.476	[M+H]1+
PE 32:4	684.46	[M+H]1+
PE 32:5	682.444	[M+H]1+
PE 33:5	696.46	[M+H]1+
PE 34:0	720.554	[M+H]1+
PE 34:1	718.538	[M+H]1+
PE 34:2	716.523	[M+H]1+
PE 34:3	714.507	[M+H]1+
PE 34:4	712.491	[M+H]1+
PE 34:5	710.476	[M+H]1+
PE 34:6	708.46	[M+H]1+
PE 35:6	722.476	[M+H]1+
PE 36:0	748.585	[M+H]1+
PE 36:1	746.569	[M+H]1+
PE 36:2	744.554	[M+H]1+
PE 36:3	742.538	[M+H]1+
PE 36:4	740.523	[M+H]1+
PE 36:5	738.507	[M+H]1+
PE 36:6	736.491	[M+H]1+
PE 36:7	734.476	[M+H]1+
PE 36:8	732.46	[M+H]1+
PE 37:7	748.491	[M+H]1+
PE 38:0	776.616	[M+H]1+
PE 38:1	774.601	[M+H]1+
PE 38:2	772.585	[M+H]1+
PE 38:3	770.569	[M+H]1+
PE 38:4	768.554	[M+H]1+
PE 38:5	766.538	[M+H]1+
PE 38:6	764.523	[M+H]1+
PE 38:7	762.507	[M+H]1+
PE 38:8	760.491	[M+H]1+
PE 38:9	758.476	[M+H]1+
PE 40:0	804.648	[M+H]1+
PE 40:1	802.632	[M+H]1+
PE 40:10	784.491	[M+H]1+
PE 40:2	800.616	[M+H]1+
PE 40:3	798.601	[M+H]1+
PE 40:4	796.585	[M+H]1+
PE 40:5	794.569	[M+H]1+
PE 40:6	792.554	[M+H]1+
PE 40:7	790.538	[M+H]1+
PE 40:8	788.523	[M+H]1+
PE 40:9	786.507	[M+H]1+
PE 42:0	832.679	[M+H]1+
PE 42:1	830.663	[M+H]1+
PE 42:10	812.523	[M+H]1+
PE 42:11	810.507	[M+H]1+
PE 42:2	828.648	[M+H]1+
PE 42:3	826.632	[M+H]1+
PE 42:4	824.616	[M+H]1+
PE 42:5	822.601	[M+H]1+
PE 42:6	820.585	[M+H]1+
PE 42:7	818.569	[M+H]1+
PE 42:8	816.554	[M+H]1+
PE 42:9	814.538	[M+H]1+
PE 44:10	840.554	[M+H]1+
PE 44:12	836.523	[M+H]1+
PE 44:6	848.616	[M+H]1+
PE 44:7	846.601	[M+H]1+
PE 44:8	844.585	[M+H]1+
PE-2O 32:0	664.564	[M+H]1+
PE-2O 33:0	678.58	[M+H]1+
PE-2O 36:0	720.627	[M+H]1+
PE-O 30:0	650.512	[M+H]1+
PE-O 32:0	678.543	[M+H]1+
PE-O 32:1	676.528	[M+H]1+
PE-O 34:0	706.574	[M+H]1+
PE-O 34:1	704.559	[M+H]1+
PE-O 34:2	702.543	[M+H]1+
PE-O 34:3	700.528	[M+H]1+
PE-O 34:4	698.512	[M+H]1+
PE-O 36:0	734.606	[M+H]1+
PE-O 36:1	732.59	[M+H]1+
PE-O 36:2	730.574	[M+H]1+
PE-O 36:3	728.559	[M+H]1+
PE-O 36:4	726.543	[M+H]1+
PE-O 36:5	724.528	[M+H]1+
PE-O 38:0	762.637	[M+H]1+
PE-O 38:1	760.621	[M+H]1+
PE-O 38:2	758.606	[M+H]1+
PE-O 38:3	756.59	[M+H]1+
PE-O 38:4	754.574	[M+H]1+
PE-O 38:5	752.559	[M+H]1+
PE-O 38:6	750.543	[M+H]1+
PE-O 40:3	784.621	[M+H]1+
PE-O 40:5	780.59	[M+H]1+
PE-O 40:6	778.574	[M+H]1+
PE-O 42:2	814.668	[M+H]1+
PE-O 42:4	810.637	[M+H]1+
PE-O 42:6	806.606	[M+H]1+
PE-P 31:1	660.496	[M+H]1+
PE-P 32:1	674.512	[M+H]1+
PE-P 33:2	686.512	[M+H]1+
PE-P 34:4	696.496	[M+H]1+
PE-P 36:5	722.512	[M+H]1+
PE-P 38:6	748.528	[M+H]1+
PE-P 40:6	776.559	[M+H]1+
PE-P 40:7	774.543	[M+H]1+
PE-P 42:2	812.653	[M+H]1+
PE-P 42:4	808.621	[M+H]1+
PE-P 42:6	804.59	[M+H]1+
PS 26:0	652.418	[M+H]1+
PS 26:1	650.403	[M+H]1+
PS 27:0	666.434	[M+H]1+
PS 27:1	664.418	[M+H]1+
PS 28:0	680.45	[M+H]1+
PS 28:1	678.434	[M+H]1+
PS 28:2	676.418	[M+H]1+
PS 29:0	694.465	[M+H]1+
PS 29:1	692.45	[M+H]1+
PS 29:2	690.434	[M+H]1+
PS 30:0	708.481	[M+H]1+
PS 30:1	706.465	[M+H]1+
PS 30:2	704.45	[M+H]1+
PS 30:3	702.434	[M+H]1+
PS 30:4	700.418	[M+H]1+
PS 31:0	722.497	[M+H]1+
PS 31:1	720.481	[M+H]1+
PS 31:2	718.465	[M+H]1+
PS 31:3	716.45	[M+H]1+
PS 31:4	714.434	[M+H]1+
PS 32:0	736.512	[M+H]1+
PS 32:1	734.497	[M+H]1+
PS 32:2	732.481	[M+H]1+
PS 32:3	730.465	[M+H]1+
PS 32:4	728.45	[M+H]1+
PS 32:5	726.434	[M+H]1+
PS 33:0	750.528	[M+H]1+
PS 33:1	748.512	[M+H]1+
PS 33:2	746.497	[M+H]1+
PS 33:3	744.481	[M+H]1+
PS 33:4	742.465	[M+H]1+
PS 33:5	740.45	[M+H]1+
PS 34:0	764.544	[M+H]1+
PS 34:1	762.528	[M+H]1+
PS 34:2	760.512	[M+H]1+
PS 34:3	758.497	[M+H]1+
PS 34:4	756.481	[M+H]1+
PS 34:5	754.465	[M+H]1+
PS 34:6	752.45	[M+H]1+
PS 35:0	778.559	[M+H]1+
PS 35:1	776.544	[M+H]1+
PS 35:2	774.528	[M+H]1+
PS 35:3	772.512	[M+H]1+
PS 35:4	770.497	[M+H]1+
PS 35:5	768.481	[M+H]1+
PS 35:6	766.465	[M+H]1+
PS 36:0	792.575	[M+H]1+
PS 36:1	790.559	[M+H]1+
PS 36:2	788.544	[M+H]1+
PS 36:3	786.528	[M+H]1+
PS 36:4	784.512	[M+H]1+
PS 36:5	782.497	[M+H]1+
PS 36:6	780.481	[M+H]1+
PS 36:7	778.465	[M+H]1+
PS 36:8	776.45	[M+H]1+
PS 37:0	806.591	[M+H]1+
PS 37:1	804.575	[M+H]1+
PS 37:2	802.559	[M+H]1+
PS 37:3	800.544	[M+H]1+
PS 37:4	798.528	[M+H]1+
PS 37:5	796.512	[M+H]1+
PS 37:6	794.497	[M+H]1+
PS 37:7	792.481	[M+H]1+
PS 38:0	820.606	[M+H]1+
PS 38:1	818.591	[M+H]1+
PS 38:2	816.575	[M+H]1+
PS 38:3	814.559	[M+H]1+
PS 38:4	812.544	[M+H]1+
PS 38:5	810.528	[M+H]1+
PS 38:6	808.512	[M+H]1+
PS 38:7	806.497	[M+H]1+
PS 38:8	804.481	[M+H]1+
PS 38:9	802.465	[M+H]1+
PS 39:0	834.622	[M+H]1+
PS 39:1	832.606	[M+H]1+
PS 39:2	830.591	[M+H]1+
PS 39:3	828.575	[M+H]1+
PS 39:4	826.559	[M+H]1+
PS 39:5	824.544	[M+H]1+
PS 39:6	822.528	[M+H]1+
PS 39:7	820.512	[M+H]1+
PS 39:8	818.497	[M+H]1+
PS 40:0	848.638	[M+H]1+
PS 40:1	846.622	[M+H]1+
PS 40:10	828.481	[M+H]1+
PS 40:2	844.606	[M+H]1+
PS 40:3	842.591	[M+H]1+
PS 40:4	840.575	[M+H]1+
PS 40:5	838.559	[M+H]1+
PS 40:6	836.544	[M+H]1+
PS 40:7	834.528	[M+H]1+
PS 40:8	832.512	[M+H]1+
PS 40:9	830.497	[M+H]1+
PS 41:7	848.544	[M+H]1+
SM 31:1	663.544	[M+H]1+
SM 32:0 (OH)	693.554	[M+H]1+
SM 32:0	677.559	[M+H]1+
SM 32:1 (OH)	691.538	[M+H]1+
SM 32:1	675.544	[M+H]1+
SM 32:2 (OH)	689.523	[M+H]1+
SM 32:2	673.528	[M+H]1+
SM 33:0	691.575	[M+H]1+
SM 33:1	689.559	[M+H]1+
SM 33:2	687.544	[M+H]1+
SM 34:0 (OH)	721.585	[M+H]1+
SM 34:0	705.591	[M+H]1+
SM 34:1 (OH)	719.57	[M+H]1+
SM 34:1	703.575	[M+H]1+
SM 34:2 (OH)	717.554	[M+H]1+
SM 34:2	701.559	[M+H]1+
SM 35:0	719.606	[M+H]1+
SM 35:1	717.591	[M+H]1+
SM 36:0 (OH)	749.617	[M+H]1+
SM 36:0	733.622	[M+H]1+
SM 36:1 (OH)	747.601	[M+H]1+
SM 36:1	731.606	[M+H]1+
SM 36:2 (OH)	745.585	[M+H]1+
SM 36:2	729.591	[M+H]1+
SM 36:3	727.575	[M+H]1+
SM 37:1	745.622	[M+H]1+
SM 38:0	761.653	[M+H]1+
SM 38:1	759.638	[M+H]1+
SM 38:2	757.622	[M+H]1+
SM 38:3	755.606	[M+H]1+
SM 39:1	773.653	[M+H]1+
SM 39:2	771.638	[M+H]1+
SM 40:0	789.684	[M+H]1+
SM 40:1	787.669	[M+H]1+
SM 40:2	785.653	[M+H]1+
SM 40:3	783.638	[M+H]1+
SM 41:0	801.684	[M+H]1+
SM 41:1	799.669	[M+H]1+
SM 42:0	817.716	[M+H]1+
SM 42:1	815.7	[M+H]1+
SM 42:2	813.684	[M+H]1+
SM 42:3	811.669	[M+H]1+
SM 43 1	829.716	[M+H]1+
SM 43 2	827.7	[M+H]1+
SM 44:0	845.747	[M+H]1+
SM 44:1	843.731	[M+H]1+
SM 44:2	841.716	[M+H]1+
TG 36:0	656.582	[M+NH4]1+
TG 37:0	670.598	[M+NH4]1+
TG 38:0	684.614	[M+NH4]1+
TG 38:1	682.598	[M+NH4]1+
TG 39:0	698.629	[M+NH4]1+
TG 39:1	696.614	[M+NH4]1+
TG 40:0	712.645	[M+NH4]1+
TG 40:1	710.629	[M+NH4]1+
TG 40:2	708.614	[M+NH4]1+
TG 41:0	726.661	[M+NH4]1+
TG 41:1	724.645	[M+NH4]1+
TG 41:2	722.629	[M+NH4]1+
TG 42:0	740.676	[M+NH4]1+
TG 42:1	738.661	[M+NH4]1+
TG 42:2	736.645	[M+NH4]1+
TG 42:3	734.629	[M+NH4]1+
TG 42:4	732.614	[M+NH4]1+
TG 43:0	754.692	[M+NH4]1+
TG 43:1	752.676	[M+NH4]1+
TG 43:2	750.661	[M+NH4]1+
TG 43:3	748.645	[M+NH4]1+
TG 43:4	746.629	[M+NH4]1+
TG 44:0	768.708	[M+NH4]1+
TG 44:1	766.692	[M+NH4]1+
TG 44:2	764.676	[M+NH4]1+
TG 44:3	762.661	[M+NH4]1+
TG 44:4	760.645	[M+NH4]1+
TG 44:5	758.629	[M+NH4]1+
TG 45:0	782.723	[M+NH4]1+
TG 45:1	780.708	[M+NH4]1+
TG 45:2	778.692	[M+NH4]1+
TG 45:3	776.676	[M+NH4]1+
TG 45:4	774.661	[M+NH4]1+
TG 45:5	772.645	[M+NH4]1+
TG 46:0	796.739	[M+NH4]1+
TG 46:1	794.723	[M+NH4]1+
TG 46:2	792.708	[M+NH4]1+
TG 46:3	790.692	[M+NH4]1+
TG 46:4	788.676	[M+NH4]1+
TG 46:5	786.661	[M+NH4]1+
TG 46:6	784.645	[M+NH4]1+
TG 47:0	810.755	[M+NH4]1+
TG 47:1	808.739	[M+NH4]1+
TG 47:2	806.723	[M+NH4]1+
TG 47:3	804.708	[M+NH4]1+
TG 47:4	802.692	[M+NH4]1+
TG 47:5	800.676	[M+NH4]1+
TG 47:6	798.661	[M+NH4]1+
TG 48:0	824.77	[M+NH4]1+
TG 48:1	822.755	[M+NH4]1+
TG 48:2	820.739	[M+NH4]1+
TG 48:3	818.723	[M+NH4]1+
TG 48:4	816.708	[M+NH4]1+
TG 48:5	814.692	[M+NH4]1+
TG 48:6	812.676	[M+NH4]1+
TG 48:7	810.661	[M+NH4]1+
TG 48:8	808.645	[M+NH4]1+
TG 49:0	838.786	[M+NH4]1+
TG 49:1	836.77	[M+NH4]1+
TG 49:2	834.755	[M+NH4]1+
TG 49:3	832.739	[M+NH4]1+
TG 49:4	830.723	[M+NH4]1+
TG 49:5	828.708	[M+NH4]1+
TG 49:6	826.692	[M+NH4]1+
TG 49:7	824.676	[M+NH4]1+
TG 49:8	822.661	[M+NH4]1+
TG 50:2	848.77	[M+NH4]1+
TG 50:3	846.755	[M+NH4]1+
TG 50:4	844.739	[M+NH4]1+
TG 50:5	842.723	[M+NH4]1+
TG 50:6	840.708	[M+NH4]1+
TG 50:7	838.692	[M+NH4]1+
TG 50:8	836.676	[M+NH4]1+
TG 50:9	834.661	[M+NH4]1+
TG 51:9	848.676	[M+NH4]1+
